# Supplementary material for: Modulation of Caenorhabditis elegans infection sensitivity by the LIN-7 cell junction protein
Source: Cell Microbiol. 2012 Jun 21;14(10):1584–99. doi: 10.1111/j.1462-5822.2012.01824.x (PMC3470699; doi:10.1111/j.1462-5822.2012.01824.x)
Supplement: Supplementary file 3 [file cmi0014-1584-SD3.txt]

Page 1 of 12 
 
Modulation of Caenorhabditis elegans Infection Sensitivity by the LIN-7 Cell 
Junction Protein  
 
(Supplemental Information) 
 
XiaoHui Sem1,2, Jason F. Kreisberg1, Trupti Kawli3, Man-Wah Tan3,4,5, Mikael Rhen2, 
PatrickTan1,6,7* 
 
1GenomeInstituteof Singapore, Singapore 138672, Republic of Singapore 
2Department of Microbiology, Tumor and Cell Biology, Karolinska Institutet, Stockholm 
17177, Sweden 
3Department of Genetics, Stanford University School of Medicine, Stanford, CA 94305, 
United States of America 
4Department of Microbiology and Immunology, Stanford University School of Medicine, 
Stanford,CA94305,United States of America 
5Department of Microbial Pathogenesis, Genentech, Inc.,SouthSan Francisco, CA 94099, 
United States of America 
6Duke-NUS Graduate Medical School Singapore, Singapore 169547, Republic of 
Singapore 
7Cancer Sciences Institute of Singapore, National University of Singapore, Singapore 
117456, Republic of Singapore 
 
*Correspondingauthor.  
E-mailaddress: tanbop@gis.a-star.edu.sg. 
Tel:65-6808-8182 
Fax: 65-6808-8306 Page 2 of 12 
 
Fig. S1.B. thailandensis-infectednematodes at 32h post-infection, related toFigure
1.
 
 
Wild-type nematodes were exposed to B. thailandensis strain E555 for 32 h. Infected 
nematodes were then fixed, permeabilized and labelled with monoclonal antibody 3015
and DAPI. In thesemerged images, B. thailandensis E555 is shown in red andDAPI in
blue. Images are shown at 40x (left) or 100x magnification (right). The pharynx (P) and
individual bacteria (white arrowheads) are indicated. Scale bar represents 0.01 mm. 
Images are representative of at least 50 nematodes from 3 independentassays.  Page 3 of 12 
 
Fig. S2. Empty RNAi vector L4440 did not affect infection sensitivity, related to 
Figure 2.
0 1 2 3
0
20
40
60
80
100
N2;HT115parentalstrain
N2;HT115+empty vector
Time exposedto B.thailandensis(days)
Su
rv
i
v
a
l

(
%
)
 
 
Wild-type nematodes were first grown on parental HT115or HT115 with anemptyRNAi 
vector L4440 before transferringto plates containingB. thailandensis ATCC700388 (p = 
0.2896). Each survival curve is representative of 3 independent experiments, each with 3
plates per strainand 40 nematodes per plate. Page 4 of 12 
 
Fig. S3. Other potential interactingpartners oftheLIN-2/7/10complex did notaffect 
infection sensitivity, related to Figure3.
A 
0 1 2 3 4
0
20
40
60
80
100
N2
g
l
r
-
1
 
(
n
2
4
6
1
)
g
p
c
-
1
 
(
p
k
2
9
8
)
Time exposedto B.thailandensis(days)
Su
rv
iv
a
l

(
%
)
 
 
B 
0 1 2 3
0
20
40
60
80
100
N2; HT115
N2; gpc-2 (RNAi)
N2; ina-1 (RNAi)
Time exposedto B.thailandensis(days)
Su
rv
iv
al
(%
)
 
 
(A) Wild-type, glr-1 (n2461) (p = 0.3561) or gpc-1 (pk298) (p = 0.0908; all p values as
compared to wild-type) nematodeswere exposed to B.thailandensisATCC700388. 
(B)Wild-type nematodes were firstgrown on parental E. coliHT115or exposed togpc-2 (p
= 0.0590) or ina-1 (p = 0.9832) dsRNA before transferring to plates containing B.
thailandensis ATCC700388. Page 5 of 12 
 
Fig. S4.No E. coli contamination was observed on B. thailandensis pathogen lawns, 
related to Experimental procedures.
 
 
 
Wild-type nematodes were exposed to B. thailandensis ATCC700388. 24 h post-infection, 
infected nematodeswere removed. Pathogen-containinglawns were then harvested and
plated on neatLBagarandLB agar with gentamicin to test for E. coli andB.thailandensis.
No E. colicontamination was observed on infected B. thailandensis lawns (p =0.7973).
Results are representative of 3 independentexperiments. Page 6 of 12 
 
Supplemental Table S1, List of nematode, bacteria and yeast strains used in this
study, related to all Figures.  
Strain Genotype or description Source or
reference
Nematode    
C. elegans N2 Wild-type variant Bristol CGCa
 CB1449 lin-7 (e1449) CGCa
 CB1413 lin-7 (e1413) CGCa
 MT106 lin-7 (n106) (Ferguson and 
Horvitz, 1985)
 CB1309 lin-2 (e1309) CGCa
 MT3252 lin-10 (n1402) CGCa
 PS21 let-23 (sy1); him-5 (e1490) CGCa
 KP4 glr-1 (n2461) CGCa
 NL792 gpc-1 (pk298) CGCa
 CB1370 daf-2 (e1370) CGCa
 GR1310 akt-1 (mg144)gf CGCa
 TJ356 daf-16::gfp [zls356 (pdaf-16::daf-16-gfp; 
rol-6)] 
CGCa
 NR222 rde-1(ne219) V;kzIs9 [pKK1260(plin-
26::nls::gfp) +pKK1253(plin-26::rde-1) 
+pRF6(rol-6(su1006)]
(Kawliet al., 
2010; Qadota
et al.,2007)
 VP303 rde-1(ne219); kbEx200[rol-
6(su1006);pnhx-2::rde-1]
(Kawliet al., 
2010; Espelt et 
al., 2005)
    
    
Bacteria    
E. coli OP50 Laboratoryfoodsource CGCa
 OP50::GFP OP50 + pFVP25.1, ampicillinr CGCa
 HT115 (DE3)  RNAi feedingparental strain, 
tetracycliner 
Geneserviceb 
 HT115(DE3) / 
pL4440 (lin-7)
RNAi feedingclone targetinglin-7, 
ampicillinr tetracycliner 
Geneserviceb 
 HT115 (DE3) /
pL4440
RNAi feedingparental strain with empty
pL4440 vector, ampicillinr tetracycliner 
This study
 HT115(DE3) / 
pL4440 (cdc-
25.1)
RNAi feedingclone targetingcdc-25.1, 
ampicillinr tetracycliner 
Geneserviceb 
 HT115(DE3) / 
pL4440 (gpc-2)
RNAi feedingclone targetinggpc-2, 
ampicillinr tetracycliner 
Geneserviceb 
 HT115(DE3) / 
pL4440 (ina-1)
RNAi feedingclone targetingina-1, 
ampicillinr tetracycliner 
Geneserviceb 
 HT115(DE3) / 
pL4440 (daf-16)
RNAi feedingclone targetingdaf-16, 
ampicillinr tetracycliner 
Geneserviceb 
 HT115(DE3) / 
pL4440 (hsf-1
RNAi feedingclone targetinghsf-1, 
ampicillinr tetracycliner 
Geneserviceb 
 HT115(DE3) / 
pL4440 (unc-22)
RNAi feedingclone targetingunc-22, 
ampicillinr tetracycliner 
Geneserviceb Page 7 of 12 
 
 HT115(DE3) / 
pL4440 (elt-2)
RNAi feedingclone targetingelt-2, 
ampicillinr tetracycliner 
Geneserviceb 
 HT115(DE3) / 
pL4440 (daf-2)
RNAi feedingclone targetingdaf-2, 
ampicillinr tetracycliner 
(Chávezet al., 
2007)
 DH5α Cloningstrain for yeasttwo-hybrid ATCCc 
 TG1  Cloningstrain for yeasttwo-hybrid ATCCc 
    
B. thailandensis ATCC700388 Reference strain isolated from Thailand, 
gentamicinr 
ATCCc
 E555 Variant strain isolated from Cambodia, 
gentamicinr 
(Sim et al., 
2010)
    
P. aeruginosa PA14 Wild-type PA14 strain Lian-Hui Zhang
    
S. Typhimurium ATCC14028 Wild-type 14028strain  ATCCc
    
    
Yeast    
S. cerevisiae Y2HGold Reporter strain (MATa) Clontechd 
 Y187 Matingstrain (MATα) Clontechd
 Y2HGold / 
[pGBKT7-Daf2]
Reporter strain with DAF-2 C-terminus
fusedwith GAL4 DNA-BD
This study
 Y187 / 
[pGADT7-Lin2]
Matingstrain with LIN-2 PDZ domain 
fusedwith GAL4 AD
This study
 Y2HGold / 
[pGBKT7-53]
Reporter strain with murine p53 fused 
with GAL4 DNA-BD
This study
 Y2HGold / 
[pGBKT7-Lam]
Reporter strain with humanlamin C 
fusedwith GAL4 DNA-BD
This study
 Y187 / 
[pGADT7-T]
Matingstrain with SV40 large Tantigen 
fusedwith GAL4 AD
This study
 
a Caenorhabditis Genetics Center, Universityof Minnesota, Minneapolis, U.S.A.  
b Geneservice, Cambridge, U.K.   
c American Type CellCollection,Virginia, U.S.A.   
d Clontech Laboratories Inc., California, U.S.A.    
 Page 8 of 12 
 
Supplemental Table S2, List of C. elegans intestinal genes chosen for initial RNAi 
screen, related to Figure 2.
Sequence 
name
Gene 
name
Gene description
F58E10.4 aip-1 AN-1-like zinc finger-containingprotein  
F31A9.3 arg-1 Delta/Serrate/LAG-2familyof transmembranesignalingligands  
C27A12.8 ari-1 predicted E3ubiquitin ligase  
C54D2.5 cca-1 calcium channel alphasubunit  
F35E8.11 cdr-1 cadmium-induciblelysosomal familythataffects susceptibilityto 
cadmiumtoxicity 
F25F2.2 cdh-4 homologof thecadherin superfamilythat is involved incell-cell
adhesion
Y47H9C.4 ced-1 transmembrane protein onphagocytic cells  
E04F6.11 clh-3 chloride channel homologous to themammalian channel ClC-2 
C52E4.1 cpr-1 cysteine protease of the cathepsin B-like cysteine protease
family
F11C7.4 crb-1 transmembrane protein with EGF-like andlaminin repeats  
Y38A10A.5 crt-1 orthologof calreticulin (a calcium-bindingmolecular chaperone
of the ER)
F33H1.1 daf-19 RFX family of transcription factors and is required for sensory
neuron cilium formation 
F56D1.5 dhs-5 predicted steroid dehydrogenase
K07E12.1 dig-1 giant member of the immunoglobulin superfamily 
T12E12.4 drp-1 dynamin-related protein 
C18B12.3 dsc-1 predicted gene, no known function 
F47G6.1 dyb-1 homologof mammalian alpha-dystrobrevin 
F16B3.1 egl-2 voltage-gated potassium channel thataffects egglaying, muscle
activation, defecation, mechanosensation, and chemosensation 
T22B7.1 egl-13 SOXdomain transcription factor  
H35N03.1 exp-1 excitatory, cation-selective GABAreceptor 
C01G8.5 erm-1 orthologof the ERMfamilyof cytoskeletal linkers  
T01D1.2 etr-1 muscle-specific ELAV-type RNA-bindingprotein 
F12F3.1 exp-2 six-transmembrane voltage-activated family of potassium
channels 
EGAP9.2 fut-2 alpha 1,2-fucosyltransferase specifically expressed in intestinal 
cells  
ZC308.1 gld-2 catalytic subunitof a cytoplasmic poly(A) polymerase associated
with Pgranules in earlyembryos 
F22D6.11 gly-18 branchingenzyme similar to N-acetylglucosaminyltransferase 
M05B5.5 hlh-2 Class I basic helix-loop-helixtranscription factor  
C02B8.4 hlh-8 helix-loop-helixprotein required for normal muscle development  
M6.1 ifc-2 one of the threeisoforms of anintermediatefilament protein  
R107.4 ikke-1 inhibitor of NFKappaB kinase epsilon subunithomolog 
C36B1.12 imp-1 member of the intramembrane protease family 
T22C1.7 jph-1 junctophilin implicated in the formation of the junctional 
membrane complex
T02G5.8 kat-1 homologof thehuman gene ACAT1 
T09A5.2 klp-3 C-terminal kinesin motor protein 
Y54G11A.10 lin-7 cell junction protein which likely serves as an organizational
center for large macromolecular complexes in polarized cells  Page 9 of 12 
 
R107.8 lin-12 Notch/LIN-12/glp-1 transmembranereceptor family 
F18A1.3 lir-1 LIN-26-like zinc-finger proteinthat sharesaunique C2H2motif 
together with LIR-2, LIR-3, andLIN-26
Y22F5A.4 lys-1 putative lysozyme whose overexpression increases resistance
to infectionbySerratia marcescens  
T07H8.4 mec-1 protein with multiple disulfide-linkedEGF andKunitzdomains 
W02D3.3 mec-6 homologof human PARAOXONASE 1 gene 
C09G4.5 mes-6 WDrepeat-containingprotein  
K01A2.8 mps-2 single-pass transmembrane protein that associate with and
regulate pore-formingion channels 
F09G8.9 mps-4 single-pass transmembrane protein that associate with and
regulate pore-formingion channels 
F14F4.3 mrp-5 homologof thehuman gene CFTR  
F53A2.8 mtm-9 Myotubularin 
T08G5.10 mtl-2 one of the two metallothioneins which functions in metal
detoxification,homeostasis and stress adaptation  
K12F2.1 myo-3 MHCA, the minor isoform of myosin heavychain  
R107.1 nac-2 high affinitysodium-coupledcitrate transporter 
F33D4.1 nhr-8 nuclear hormone receptor homolog 
ZK1058.2 pat-3 beta-integrin subunit 
F23H11.8 pef-1 orthologof therhodopsin-specific serine/threoninephosphatase
RdgC in D. melanogaster 
K08E7.9 pgp-1 transmembrane protein required for defense against the
pathogenic Pseudomonas aeruginosa strain PA14
C29E4.3 ran-2 homologof RanGAP(GTPase activatingprotein) 
E03A3.2 rcq-5 an ATP-dependentDNA helicase thatisamember of theRecQ
familyof DNAhelicases  
R05D3.4 rfp-1 putative ubiquitin-protein ligase 
C29H12.1 rrt-2 arginyl-tRNAsynthetase 
K01A2.1 sgcb-1 orthologof human beta sarcoglycan  
C32D5.2 sma-6 serine/threonine protein kinase 
F46B6.3 smg-4 one of the seven smg genes mediating nonsense mediated
decayor mRNA surveillance, resultingin the rapid decayof the
aberrant transcript
Y54E5B.1 smp-1 semaphorin 
R09G11.1 sup-10 predicted gene, no known function 
F38H4.7 tag-30 predicted gene, no known function
C02F4.2 tax-6 orthologof calcineurin A 
T07C4.6 tbx-9 TBX2 and related T-boxtranscription factor
ZC21.2 trp-1 predicted transmembrane protein 
C28G1.1 ubc-23 predicted conjugating enzyme of the ubiquitin-conjugation
system  
F30H5.1 unc-45 muscle-specific protein essential for proper thick filament 
formation andsarcomere organization 
F45E10.1 unc-53 required for anteroposterior guidance of migrating cells and
axons 
F55C7.7 unc-73 guanine nucleotide exchange factor required for vulval 
morphogenesis 
F08B6.4 unc-87 required to maintain the structure of myofilaments in bodywall 
muscle cells 
C09D1.1 unc-89 required for fully normal locomotion, pharyngeal muscle
contractions and bodysize  Page 10of 12
 
C46F11.1 unc-93 novel transmembrane protein that affects muscle contraction
and egglaying 
T17A3.1 ver-1 member of the VEGF receptor family 
F18C5.2 wrm-1 beta-catenin-like protein functioning in noncanonical Wnt
signaling 
F28F9.1 zag-1 homeodomain protein of the ZFH class 
F08D12.7  novel proteinconserved amongst Caenorhaditis species 
F38B6.4  predicted gene, no known function 
F41E7.6  predicted gene, no known function 
F54C9.7  predicted gene, no known function 
F55C7.2  predicted gene, no known function 
R12E2.7  predicted gene, no known function 
 
Queryinga publiclyaccessible database (WormBase, release WS180), 81 genes reported 
to be expressed in nematode intestinal cells were selected and tested individually with
RNAi for theirabilities to modulate nematode survival during B. thailandensis infection. Page 11 of 12 
 
Supplemental Table S3. List ofplasmid constructs usedin this study, related toall
Figures. 
Plasmid Genotype or description Source or
reference
pL4440 Dual T7 RNAi feedingvector; ampicillinr CGCa
pGBKT7 GAL4 DNA-BDvector[GAL4(1-147)]; TRP1, 
kanamycinr 
Clontechb 
pGADT7 GAL4 AD vector [GAL4(768-881)]; LEU2, ampicillinr Clontechb 
pGBKT7-Daf2 DAF-2 C-terminus [DAF2(1445-1843)PCR-amplified
with daf2-F (TggAgCTTCggAgTTgTTCT) and daf2-R 
(TATAAggATCCATAATTTAAgAggCgggATTTTT), 
digested with EcoRI and BamHI andligated in
pGBKT7vector]; TRP1, kanamycinr 
This study
pGADT7-Lin2 LIN-2 PDZ [LIN2(288-647)PCR-amplifiedwith lin2-F 
(TATACATATggCgAgCAgAAAACACATgAA) and 
lin2-R (ATATCCCgggTggTTCgTAgTCgAATTgAgC), 
digested with NdeI andXmaI and ligated in pGADT7 
vector]; LEU2, ampicillinr 
This study 
pGBKT7-53 Positive control plasmid encodingfusion of murine 
p53 protein [P53(72-390)] and GAL4 DNA-BD
[GAL4(1-147)]; TRP1,kanamycinr 
Clontechb 
pGBKT7-Lam Negative control plasmid encodingfusion of human 
lamin C protein[LAM(66-230)] andGAL4 DNA-BD 
[GAL4(1-147)]; TRP1, kanamycinr  
Clontechb 
pGADT7-T Positive control plasmid encodingfusion of SV40 
large Tantigen [T(87-708)] and GAL4 AD 
[GAL4(768-881)]; LEU2, ampicillinr  
Clontechb 
 
a Caenorhabditis Genetics Center, Universityof Minnesota, Minneapolis, U.S.A.  
b Clontech Laboratories Incorporated, California, U.S.A.   
 
 
 
 
 
 
 
 
 
 
 Page 12of 12
 
REFERENCES 
 
 
Chávez, V., Mohri-Shiomi, A., Maadani, A.,Vega, L.A. andGarsin, D.A.(2007) Oxidative 
stress enzymes are required for DAF-16-mediated immunitydue to generation of reactive
oxygen species byCaenorhabditis elegans. Genetics. 176: 1567-1577.
Espelt,M.V., Estevez, A.Y., Yin, X. andStrange, K. (2005) OscillatoryCa2+signalingin the 
isolatedCaenorhabditis elegans intestine: role of theinositol-1,4,5-trisphosphatereceptor
and phospholipases C beta and gamma. J. Gen. Physiol. 126: 379-392.
Ferguson, E.L. and Horvitz, H.R. (1985) Identification and characterization of 22 genes 
that affect the vulval celllineages of the nematode Caenorhabditis elegans. Genetics. 110: 
17-72.
Kawli, T., Wu, C. and Tan, M. (2010) Systemic and cellintrinsic roles of Gqalpha signaling
in the regulation of innate immunity, oxidative stress, and longevity in Caenorhabditis
elegans. ProcNatl Acad Sci U S A. 107: 13788-13793.
Qadota, H., Inoue, M., Hikita, T., Köppen, M., Hardin, J., Amano, M., et al (2007) 
Establishmentof a tissue-specific RNAi system in C. elegans. Gene. 400: 166-173.
Sim, B., Chantratita, N., Ooi, W., Nandi, T., Tewhey, R., Wuthiekanun, V., et al (2010)
Genomic acquisition of a capsular polysaccharide virulence cluster by non-pathogenic
Burkholderia isolates. Genome Biol. 11: R89.
 
 
 
